# Supplementary material for: Machine learning-based analysis identifies glucose metabolism-related genes ADPGK as potential diagnostic biomarkers for clear cell renal cell carcinoma
Source: Front Oncol. 2025 Sep 16;15:1559887. doi: 10.3389/fonc.2025.1559887 (PMC12479329; doi:10.3389/fonc.2025.1559887)
Supplement: Supplementary file 3 [file Table2.csv]

	TCGA-CZ-5465	TCGA-CJ-6030	TCGA-CZ-5985	TCGA-B0-5701	TCGA-B0-5699	TCGA-CJ-5680	TCGA-CW-5589	TCGA-CJ-5677	TCGA-CZ-5451	TCGA-B8-5549	TCGA-CZ-4865	TCGA-CJ-5678	TCGA-CW-6087	TCGA-CZ-5470	TCGA-B2-5641	TCGA-CZ-5453	TCGA-CZ-5987	TCGA-CZ-5458	TCGA-B0-5706	TCGA-B0-4712	TCGA-B0-4700	TCGA-CW-5581	TCGA-CZ-5454	TCGA-CZ-5462	TCGA-CZ-4864	TCGA-CW-5585	TCGA-A3-3387	TCGA-CZ-4863	TCGA-B0-5690	TCGA-B8-4622	TCGA-CZ-5457	TCGA-CZ-5463	TCGA-B8-4620	TCGA-CJ-5676	TCGA-B0-5402	TCGA-B0-5709	TCGA-CW-5580	TCGA-B0-5705	TCGA-CZ-5988	TCGA-CW-5584	TCGA-CZ-5468	TCGA-CZ-5469	TCGA-B0-5694	TCGA-B2-5636	TCGA-CJ-5679	TCGA-CZ-5455	TCGA-CZ-5456	TCGA-CW-5591	TCGA-CZ-5452
AAAS	6.789367526	6.77225773	5.472284512	6.899523963	6.09639694	8.574911175	7.237927095	6.417864993	6.914658223	7.612862714	6.72270632	5.19674743	7.375528981	6.262626786	6.888429469	6.484698712	6.006777647	7.659816392	9.022296187	7.968622962	7.662954366	7.158724278	8.586537223	7.471333619	6.3219424	7.257013783	5.656012798	7.70897373	6.784163234	5.05356622	8.303796492	7.84733299	5.986630583	6.231723006	6.24526178	7.338780736	7.863093697	5.715110675	6.294231064	7.064557635	7.303304139	7.902801412	6.570142534	7.591385627	6.236897047	6.993443071	7.721429208	6.543954874	6.854486993
ADPGK	7.151098803	5.244806058	4.044972507	5.195435013	4.15843932	6.810636073	4.971900622	5.048288009	5.189797402	5.43707107	7.361188987	4.121225333	4.556718195	6.838929075	6.197284437	7.171949345	6.294927159	7.086034482	5.680485459	5.527992636	5.12614316	4.514388889	6.511004244	7.150524024	5.27240297	4.975132248	5.358961193	7.327254846	4.599424094	6.391432377	6.987604655	5.951750631	6.995824417	6.020222391	5.873120649	5.775655602	5.594507449	4.454911755	4.427745487	6.405698958	7.134146339	6.560180937	5.890465634	5.688470763	5.899547449	7.114213571	5.278748515	6.291336874	7.076452071
ALDOA	171.7393877	135.2901417	92.43088396	164.3155296	120.2615584	152.3699546	134.6611481	105.5273791	119.4059992	175.3746528	194.9706109	108.5808208	161.2228011	164.014327	165.5578404	200.7363473	110.0600342	185.7592955	177.5606214	292.1753299	104.1014143	129.339261	166.4520349	235.2487488	116.5830311	137.0371272	116.6077776	231.4490744	142.7359848	93.84433135	277.002382	190.9266681	110.7592969	113.7720891	109.6577186	114.1427736	159.8573719	158.4899869	106.7208224	151.1903038	225.2489512	222.8629566	137.9390838	100.9376082	123.631995	254.2942046	301.3911797	398.0374238	216.9393544
ALDOB	0.352535029	3159.816079	3456.611841	409.7081209	3710.485863	291.4154609	2138.42647	3537.657928	4722.56606	14.60104891	2.820189719	3368.496071	615.0041956	27.37509176	38.3932877	51.80860102	595.763354	8.4996912	127.2797058	3.363337599	2715.167229	3417.344832	16.52002265	45.13621133	4826.532137	3315.844396	5172.091027	7.411778479	2345.915006	3003.598416	1.820605704	258.4829872	351.1398926	3107.768468	1873.273693	3204.78452	111.6470478	909.4754283	3213.102655	498.4934341	17.81721578	5.064578452	1744.440708	4152.088718	1713.290604	5.334056617	1.601231609	4.835543819	8.68561842
ALDOC	10.19793744	2.394848715	2.165439797	6.244568182	3.004565674	10.48262488	3.0045087	1.867521951	2.316393596	9.369618635	24.08199582	2.169296681	3.616123646	10.28703096	6.557800781	12.94404919	2.628822121	11.96474556	6.08395869	22.41225591	2.498101257	2.150820674	6.563090632	10.38895955	2.377229292	3.148108735	1.881155234	24.48400057	3.840110936	2.098484076	13.22207819	5.571345129	3.642890786	2.133485483	3.102683477	2.944055493	5.151852338	4.808839739	2.001265456	2.26683774	11.24324399	19.28069891	4.723591355	2.600857238	3.135907084	11.69258455	21.46872191	29.88928197	14.46693865
BPGM	20.83222573	15.59123115	12.88134404	12.88555559	13.56892638	13.96836965	17.50011833	14.89038688	15.82301298	13.80758337	23.24753545	11.54992707	20.97585288	20.50909886	18.63286411	19.59857902	17.67584552	18.35757031	20.35343355	23.28409569	12.94001509	13.46023109	18.28983197	22.72564792	12.93268759	14.98161152	14.97218786	25.47511789	15.24777511	13.33867143	19.91301262	19.46627962	11.83636768	17.45732441	13.48118577	15.12822863	18.84749132	15.31831004	17.360003	24.76290333	24.57360967	19.1180525	14.48747987	12.73487877	17.06119206	25.91465116	18.1121602	9.206057426	20.42554938
ENO1	486.0473327	304.6829046	277.3922969	428.0353058	282.7416058	410.2654421	401.3048936	280.3085201	329.2692659	598.0447942	652.1979814	276.8197492	418.6450481	576.2971636	519.3341468	688.8436364	400.9089681	776.8174729	498.494185	854.7698394	215.4256635	310.1949943	546.8501977	883.5405794	352.6706337	377.1344315	262.0347531	682.0709753	409.0365528	293.7175342	882.3790077	577.3882627	243.6182753	401.2571439	303.378973	289.8906833	488.4707887	431.9256799	286.727006	545.0169776	688.7072504	905.7569778	304.3975516	279.6742924	302.7223942	874.7970073	904.4035299	625.3064729	768.2894335
ENO2	9.500746678	1.806405343	1.841314895	5.009137025	1.682996657	16.37095956	2.011754633	2.353298976	1.643529112	4.689318535	12.29582005	3.576370635	2.785504859	8.333408953	4.781766924	7.895696101	4.13955621	9.582413983	4.362699941	7.401475756	1.74143957	1.274293016	6.194458189	6.581411996	2.357269541	1.697495849	1.046170143	11.99156213	2.897681358	1.946119471	12.16713676	3.147053265	4.796260132	2.089096719	3.132904545	1.64838305	3.610810087	3.956889094	1.620382377	3.647273616	8.083446465	7.972484117	4.468005122	2.059543573	3.288943477	9.116228665	8.634050244	43.12981844	9.248126902
ENO3	0.836913981	0.860333409	0.724371626	0.597065065	0.968297101	0.701023045	0.868688521	0.748351285	0.829996484	0.748802127	1.614451742	0.456484403	1.04843995	0.815628874	1.270945462	1.220562033	0.458771879	1.240975802	0.79971443	0.82772674	1.746340175	1.439251298	0.780627342	0.943875039	1.088196584	0.832169724	1.190755485	2.112184849	0.780779751	0.791011187	1.433931107	0.667742864	0.478396776	0.748253009	0.801571193	1.082978585	0.857656113	0.733110943	1.174527018	0.574631748	0.577986458	1.396026797	1.058907711	1.087124391	0.729390927	1.034517531	1.699653466	0.259681086	0.829690998
FBP1	28.5505004	310.0083335	189.8840661	51.91485613	275.6439806	44.30790659	201.6905124	280.0030239	293.7459322	30.90284579	35.25494492	166.0920812	52.24973477	27.58224772	32.58430413	35.13874379	64.28277161	33.61904013	34.46491384	32.41283924	150.4927769	245.6987627	25.46547125	40.09525095	316.3706844	259.5902873	298.4297144	44.3607565	191.6093836	135.3093116	42.16574961	47.45751787	40.79828017	185.1027308	83.31598654	256.7102321	45.3257254	89.96999546	242.6045271	47.70687771	49.49051438	41.49946706	107.106954	329.7101108	80.25451891	35.63290285	36.43654495	12.77101703	32.00503939
FBP2	0.037835287	0.133379037	0.187588802	0.072282724	0.208339729	0.079502997	0.118058679	0.180091041	0.213718351	0.083280623	0.038946839	0.145289659	0.101417721	0.018628561	0.060799977	0.215927736	0.078381804	0.200221169	0.029387396	0.047927839	0.200176258	0.138317657	0.039018185	0.070021807	0.257764263	0.084212731	0.138383833	0.018020081	0.112627099	0.111722916	0.020913703	0.117649933	0.020433686	0.072685431	0.061787779	0.22665976	0.197254242	0.110096823	0.115556504	0.04168897	0.107599995	0.067805146	0.087692117	0.203285393	0.137735065	0.049742883	0.050972384	0.012029046	0.202571815
G6PC2	0.011850012	0.011935518	0.007833708	0	0.068359241	0.016600226	0.039441043	0	0.032454103	0	0.0379498	0.035392561	0.008470408	0	0.050780141	0.036888309	0.057281423	0.02251102	0.006136088	0.004002933	0.038581664	0.019253818	0	0	0.057961269	0.052750855	0.034673453	0.003762593	0.023516538	0.02666028	0.017467125	0.05322483	0	0.013008615	0.025802577	0	0.045305354	0.202296307	0.048256396	0	0.029955839	0.03236049	0.047083151	0.029961875	0.00479318	0.020772628	0.021286067	0.010046659	0.024880585
G6PC3	16.62380107	15.75207804	9.919082529	15.94258126	12.05497151	18.01382253	15.91784309	12.85175729	13.57156997	17.35788091	15.05075821	13.13736491	14.95664019	15.19992928	15.52097761	16.12383142	15.76691072	16.64327682	17.2581694	21.85736954	11.70088646	14.11548256	18.48559188	19.58125764	16.92913624	17.40769996	15.38851944	17.35424687	13.93888415	14.51256376	21.89507568	19.16212622	13.57614384	17.32016669	15.57972547	14.15337482	15.41616017	13.36054346	10.71234586	21.05554053	23.27443921	19.39314012	14.39054155	13.05743489	14.97539703	22.25149674	24.71622991	12.45898287	17.31349229
GAPDH	483.1789945	625.2492296	474.9234983	430.2288439	493.2844956	589.0557978	533.2016264	406.7194553	659.4791326	374.0796209	565.7085863	375.6070944	489.5089929	478.2950136	367.9007669	498.639772	447.5325604	482.5441906	461.3644643	776.6845131	431.5725077	467.5127534	383.6003055	663.2559086	631.1042838	544.1655381	559.1896428	707.3084658	483.9586805	523.4405208	729.0252289	506.6096498	330.1802314	453.5532727	479.2405579	474.4912498	367.4859927	419.8858324	418.047598	502.6980739	648.5480496	601.6197516	457.0728157	478.2785389	449.0641912	640.956824	720.6555444	1910.062673	580.5017794
GAPDHS	0	0	0	0.010349896	0	0	0	0.010314628	0.008345875	0.010221124	0	0	0.008712977	0	0	0	0.016834802	0	0	0.008235132	0	0	0.006704244	0	0	0	0.011888802	0	0	0	0	0.00842293	0	0	0	0	0.008473232	0	0	0	0	0	0	0	0	0	0	0.26869356	0
GCK	0.215611567	0.060324268	0.029694734	0.106793252	0.028268179	0.151020976	0.052327318	0.057015723	0.055359756	0.282494316	0.394570597	0.095828787	0.048162345	0.250651758	0.178052334	0.425705089	0.0992608	0.275497469	0.079082893	0.118354555	0.077999483	0.06325298	0.061764595	0.167495153	0.04394201	0.043324508	0.043811476	0.322335185	0.057051281	0.096006436	0.314504653	0.083806312	0.122914423	0.042736131	0.052164355	0.064924895	0.084306808	0.090625551	0.010452709	0.048394401	0.109766613	0.18400024	0.051559464	0.098431278	0.058141439	0.30236722	0.25820072	0.026658256	0.184853936
GCKR	0	0.019759745	0.070032755	0.019989183	0.012345988	0.203369474	0.024486105	0.049802672	0.044326518	0.0246756	0.010770423	0.050223301	0.008413867	0.015454718	0.006305147	0.004071342	0.121926559	0.019166362	0.030475645	0.047714556	0.038324126	0.019125296	0.038844551	0.019363945	0.082249099	0.013099684	0.028701669	0.022424863	0.014015737	0.019861739	0.065064485	0.040668882	0.033904591	0.034458083	0.055532405	0.053726453	0.024547055	0.041102581	0.020543262	0.195988514	0.039674505	0.01205418	0.062358485	0.01984125	0.147596738	0.020633968	0.014095987	0.014969394	0
GNPDA1	10.49889799	25.71941993	21.09969108	12.48669907	22.95030019	16.7854992	20.22585695	25.72292031	37.83691842	9.9599294	13.63989886	25.52532256	13.11472462	13.45933498	10.66666597	11.67343371	19.74233041	10.05209966	9.565853222	12.65127982	20.02866619	23.33713252	11.12730478	14.05191479	43.74871707	25.42821592	46.36275908	15.86349461	20.34913775	27.29086178	13.03640196	13.15943164	12.09090259	29.13678599	21.25243791	29.57874312	11.21364968	13.85618972	23.66959962	16.40409921	13.26229019	11.91957828	18.47388619	30.96208589	16.22659722	13.57615269	9.617064232	19.18148392	12.60596428
GNPDA2	4.091568737	2.865637276	2.526781814	3.018966299	2.678091708	3.008549064	3.398083775	2.458658302	2.673775538	4.497078768	3.954683829	2.379981782	2.539641568	3.62274049	3.157113203	3.758336866	3.150907428	3.515238587	3.751917564	3.967942475	2.133120851	2.401117149	3.630541183	4.304088706	2.001285067	2.695565603	2.124153132	3.124530853	3.124575004	3.049968643	2.942996797	5.291346878	2.897825363	2.689281058	2.552440209	2.85251648	3.229410585	2.807214929	2.904543329	2.551539878	3.061483208	4.128154754	2.839805412	3.014084346	3.532037554	3.506288875	3.15693715	1.556617384	3.438479481
GOT1	93.30132486	119.1428407	74.13785747	75.22837876	79.69989198	57.1759871	75.85744972	75.46973614	98.96622845	72.72956004	67.97717668	62.06682542	145.4650182	112.0890065	99.10631373	107.5401754	52.44171971	96.90531132	107.1727038	98.62321501	64.75208379	85.43683112	97.82110153	158.2661836	76.42579116	80.08267243	97.63381917	49.42865884	83.28167596	59.46904553	118.9425459	89.48711636	37.01772164	71.24148876	58.75612539	83.51225971	104.9260129	100.4311944	77.16920977	65.54378032	81.73671137	95.83345071	64.15230342	70.31971192	61.95393115	147.0109051	118.9968589	27.46485685	115.351125
GOT2	62.81355796	59.84331888	41.5047697	48.00774359	53.29478775	40.33246553	58.24338392	56.14407538	59.39788661	58.32308329	50.80763045	43.19266554	79.96182697	55.55342493	55.96320226	77.71111566	38.10006621	68.89527495	59.15516519	74.67965513	47.85143989	57.67581865	60.21281998	85.92713267	42.53047162	52.98270193	47.51180726	79.13147084	53.14403554	45.85996428	68.8831912	76.51517726	35.31859034	46.22905879	43.6744524	53.30042433	60.97073098	59.09195584	50.8200516	52.81984741	59.55771139	57.46771615	44.27849841	41.95073608	47.18326595	79.04878531	64.25809309	27.96111083	75.68312648
GPI	50.44794834	47.6887509	35.933333	50.8912576	40.31745635	45.37795821	45.4117657	39.70627979	43.65850642	50.5085476	42.60383273	35.1725505	59.38761609	43.51010383	51.5056608	51.04680905	37.62842734	49.89378396	51.01692348	80.09874943	39.25639509	46.47758662	48.73043333	62.90124586	36.94055155	41.74529374	33.78151814	38.07834283	49.37292289	26.82632144	61.11133508	52.96236981	29.56023568	38.22642961	38.18536647	39.64809895	53.456641	52.2435103	38.62236654	51.48846283	52.88105186	55.49085375	41.64765841	36.07404974	40.58974671	68.88541535	77.80985819	99.80711144	61.1979935
HK1	40.18582627	14.3961258	12.17365765	26.66414812	15.01686854	19.86874536	15.50813399	15.60342228	12.7504465	40.01245951	42.01573842	15.64935065	22.52545524	38.89123082	47.62532617	40.89083621	21.49181839	48.03038902	23.20104153	35.34205035	12.43464014	12.66177098	42.04798943	45.28213318	10.53471727	14.86142195	6.223888669	39.52798119	20.97339864	10.80343858	51.79845276	27.98426094	17.64704355	13.67782468	16.38640298	9.896576905	30.73911626	25.02329661	11.93327293	17.8987985	36.05441418	53.07352852	18.03617955	13.43640622	17.9655468	41.05014032	32.2609109	24.93105367	39.35858264
HK2	1.032039487	0.635583411	0.403699517	1.21074158	0.800636505	7.317120705	0.721551905	1.361641513	0.798608294	1.549004286	2.081414393	0.810336064	0.510717832	0.432966581	1.34442495	1.341253273	2.374187311	1.527984277	0.439538804	1.27690861	0.685947503	0.760701495	0.708697388	1.110083518	0.469378678	0.625242032	0.479471229	3.439788032	0.557470707	0.738471946	1.66976814	0.407210593	1.899685844	1.041325643	1.812825328	0.7200591	0.71740496	0.597071922	0.465392061	1.148371625	0.980270731	1.521734174	1.517826848	0.98046828	1.207879055	1.976122988	0.976284217	21.86161008	1.036007219
HK3	0.082541875	0.241854475	0.111612487	0.841028164	0.153473014	0.625451766	0.238826607	0.32383544	0.181105486	0.141573443	0.11843864	0.25453291	0.205162808	0.206895929	0.096466833	0.120687435	1.313580171	0.146619757	0.075768566	0.216724154	0.268742594	0.225554478	0.095956273	0.29626248	0.251677242	0.317333536	0.274454259	0.060756155	0.062543985	0.392509819	0.269605605	0.419999533	0.883461915	0.333617605	0.653560707	0.333936851	0.133011713	0.218353123	0.235729248	0.782713578	0.265565945	0.053790708	0.660889377	0.422145217	0.264061983	0.071031023	0.155008723	1.068793498	0.080351434
MDH1	41.56063109	55.46438173	44.59935055	34.77316861	46.04815001	35.10013489	49.56374228	42.73668671	58.51158944	36.94165597	41.79788039	38.62670446	62.93394341	43.54900176	36.57534398	47.13968206	35.25767498	43.23124436	52.5533205	51.12212908	41.27651729	43.38379055	42.53295747	68.88889947	53.23418133	53.20343909	57.13403962	34.5132132	44.32914576	57.73082584	38.87933923	51.73154795	27.50494969	50.08306047	57.27801453	54.92696651	41.68191641	40.2898443	48.69848174	41.97147745	40.17123973	42.94837729	38.04341632	41.71170402	41.61613926	65.89013088	48.8916582	22.35457102	44.18921577
MDH2	55.31131027	71.44865942	50.21125227	56.17162712	66.42137792	45.95818003	64.49977516	56.55684698	69.2956047	59.40005879	47.88952967	56.02774886	65.83337329	57.9647415	54.74646747	60.87263331	46.79666585	62.84771735	60.03267419	70.10080333	53.70522252	67.0757062	62.38908162	77.92921377	60.43909767	65.03004928	64.37983834	47.33274235	66.64284004	53.87567713	63.36989942	70.44491699	38.37671884	55.84382533	48.72087749	54.41074842	56.08235795	60.9746507	57.20353008	58.38865987	64.00633415	67.9048969	50.35155661	55.92307374	54.00308751	74.1854103	73.16902969	42.10539285	62.72678444
NDC1	9.675490351	4.600268762	4.080851011	4.681238919	4.08070846	5.526000158	5.157554891	4.317450357	3.898264725	5.263986424	7.126475171	3.981601575	4.670271222	7.688389727	7.579010161	8.662846067	5.90622542	4.896593078	3.338402415	4.599280542	3.291056018	4.288520781	3.932691143	7.721148569	3.95062202	4.780599714	3.298817264	8.589025152	5.1549763	6.039611234	5.620583205	5.700809417	5.55649032	5.470395086	4.19522177	3.7524187	5.546868032	4.818124298	4.220504817	5.922472272	6.237761332	4.261198312	4.737350433	3.871655838	5.072626873	6.586258036	3.216918249	3.191550594	7.004478294
NUP107	3.781760806	2.688300973	2.3950716	2.482937619	2.471878986	4.364542515	2.644315747	2.845460091	2.675659415	3.185419484	3.256016602	2.27508414	2.193639699	2.986189625	3.04215461	2.960412436	4.521214625	2.451996628	2.883205504	3.823414588	2.033613854	2.569682726	3.391726099	3.054490946	2.390068845	2.866319981	1.910096084	3.697018907	2.383098709	2.823842744	2.786644128	3.257043656	3.057611342	3.485381216	2.700690372	3.074384345	3.039807596	2.497067414	2.874130742	3.668353765	3.084770282	3.354678221	3.128187423	3.046003958	3.217177408	2.785392205	2.26526909	3.403728332	2.403578172
NUP133	13.12742871	8.093609799	7.638026734	9.148460532	8.055566267	9.05549593	9.388431957	8.223081331	8.325788549	10.66894052	5.054697575	7.637653961	8.047671278	10.90363667	11.09249577	11.73615512	11.52845832	7.83799762	6.739730919	10.9002569	6.229992187	8.474345215	10.48858876	11.99175277	7.326445327	9.139306101	5.132583544	10.40050619	8.970998481	7.882568869	9.767800142	10.29236155	8.644507936	8.781171956	8.595996167	7.814089911	9.020172073	8.592224103	8.365641998	10.1262028	10.28500213	8.301773062	9.381459728	8.546895991	9.580940606	9.015423063	5.937108981	7.518470051	11.46839476
NUP153	14.56686766	8.707105798	9.572908572	10.23852414	8.988704347	12.82984553	10.50105516	10.12048931	8.401132095	12.64471541	10.27750892	8.539472011	8.87162864	10.55662462	13.15491439	13.40744241	14.91915755	9.976232392	7.701910039	10.26871843	6.694873129	9.40273341	11.98236822	10.57073823	7.503056034	8.290162053	7.055923154	13.3083006	10.24217387	7.889210096	6.270911493	11.05243566	11.38278316	12.2000713	9.211067024	8.736146981	10.99037338	9.785717886	9.93551868	11.01615475	8.957565733	8.641035745	10.88532163	9.621877823	11.88358954	7.906000221	5.747326444	8.421678452	14.12427087
NUP155	3.798183524	2.364567566	2.669955712	3.744347638	2.814283533	4.144587743	3.118709304	3.076566659	2.394601725	5.38941511	3.64599866	2.387235934	3.15358254	2.752776895	4.627610498	3.586030457	3.991047739	2.864772943	3.304220026	3.880239541	1.978339282	2.932490134	3.729150484	3.161522903	1.863668544	2.563543661	1.901162755	4.236890339	3.322255442	1.955829518	2.834766063	3.663865864	2.506883327	3.123119682	2.528243109	2.954965585	3.939455413	3.616417721	2.946913461	3.360605977	2.631031389	4.088105493	3.208399103	3.383677802	3.429540465	2.906491805	2.423106654	4.015861631	3.715380364
NUP160	10.02930681	4.992848895	6.279937636	6.892818487	5.314750591	7.930159711	6.697297041	5.9229709	5.336445464	8.188384975	6.402590588	5.149451961	5.100479997	7.127819287	7.69061041	6.900069501	8.748651452	7.653182475	5.384102575	6.076630823	4.091091508	6.169296533	7.672246408	6.850069469	4.409647892	6.106134921	4.213647339	7.044441807	6.320618065	5.993977625	4.490386201	7.202834554	6.60119336	7.634876079	5.558252416	6.165597048	6.429416454	6.684569205	6.428244413	6.855492493	6.156385894	6.640260991	6.847382429	5.804618417	6.949650284	5.489268689	3.878204325	5.778717877	8.569383006
NUP188	6.189534795	4.579784514	4.463148434	6.301501049	4.777171105	7.634156361	4.897328286	5.814335895	4.635183312	6.062838828	5.935239632	4.517445068	4.694224073	4.362606899	5.755176019	5.146632497	7.508474364	6.867596831	5.294007196	4.705910636	3.806006871	4.956024352	6.409643116	4.857507089	3.916249762	4.785213544	3.663024026	6.004075451	5.220373171	3.434695146	5.661446888	4.499769765	4.599637767	5.594842443	5.281276066	4.284617258	5.933615376	5.188858772	4.835863254	6.064446394	5.572558366	6.404512667	5.621576201	5.1253804	5.690821145	4.517613888	4.569162943	5.032856337	5.650810695
NUP205	10.75927614	5.531867596	5.442931327	6.506085506	5.852325617	8.147778891	6.151339064	5.980090953	5.692260234	8.47922539	7.607055307	4.99162657	5.791512248	6.989322768	8.846659972	8.114758271	8.317046045	8.028834117	5.093943804	5.874497477	3.850654993	5.917577576	6.81144132	7.346683622	4.746174573	5.336936237	3.960721853	9.577475638	6.01880161	4.844182299	7.139220216	7.22090169	5.407390609	6.557450233	5.422102695	5.241079311	6.353488195	6.764235255	6.008524388	6.781174139	6.751514831	7.492574779	6.694677317	5.409264182	6.200654019	5.953829435	4.752393692	8.818352969	8.623217667
NUP210	5.532214138	5.318370899	4.685432709	4.888227403	4.642628648	4.649496933	5.929548361	5.530304884	5.48186075	5.909021503	3.424818046	4.192415514	5.538582614	2.485399937	4.695956657	4.126503262	4.266177821	4.242384379	2.695131625	3.897074599	3.936894474	6.488437009	4.823028248	3.367841832	4.285186079	4.674207979	4.255429723	3.279392682	6.051944601	3.831172963	3.659220713	4.747481076	4.135798575	4.112227032	4.966885643	4.565408959	4.879655765	5.362840223	5.239628174	6.418735854	4.803402113	3.644547309	5.109098566	6.8794613	5.415174781	2.733992155	2.734361249	3.238580152	5.443198189
NUP214	9.519117814	6.313502694	6.730125273	8.786318662	6.69791586	8.358679208	7.779996428	7.22701128	6.210578803	13.23658583	7.573389078	5.903018084	7.642910704	6.267404683	11.13287863	8.060433514	8.199035578	8.758553045	8.01979258	11.78803594	5.869006488	7.752491843	9.930361148	7.620701346	4.897974121	5.488780887	4.280427454	9.048572257	7.891282074	3.972087277	7.944085073	10.24769017	5.475279911	5.889372905	5.67308031	6.137914777	9.684168467	8.670959299	6.928669879	7.784510309	8.116336307	8.973024838	8.194183587	7.582747309	8.071886932	6.358257805	6.489613287	5.369639972	9.81689758
NUP35	2.605430781	2.894643449	2.4928076	1.970043657	2.414330264	3.226738962	2.471310124	2.366065116	2.710315664	1.822737668	2.73012914	2.229842563	2.345403854	2.968184435	2.127736214	2.896619684	3.30553369	2.354667642	2.957333659	3.233956434	1.981649053	2.205869212	2.902090842	2.672545133	2.008138373	2.947081345	2.356697887	3.902899718	2.553776314	2.702639746	2.323832392	2.333734431	3.018539281	2.863519042	2.364917334	2.861617488	2.684871072	2.322400789	2.683561333	2.447243511	2.155590108	2.346330494	2.682966372	2.368155726	3.006103539	2.618398492	1.671468362	2.975850903	2.894074501
NUP37	3.91309988	3.30046819	3.112620386	3.101978307	3.103234076	4.426964544	3.644301018	3.333695582	3.506973929	3.965948375	4.448940257	3.140141413	3.430036183	3.912477863	3.027658641	3.719289482	3.419860751	3.177181282	4.068980306	5.337530778	2.785164515	3.44031504	4.050751342	5.117286727	2.819488265	3.941774386	2.668525363	5.384079786	3.274603864	3.888911814	3.989908761	4.532276687	4.085420646	3.410943135	3.532891464	4.299803529	3.663692512	3.024115712	3.497966866	4.41942478	4.298145266	3.829892279	3.965356186	3.490153786	3.856197251	4.175197108	3.149427687	2.971453286	3.892044584
NUP43	8.74256986	6.224831539	6.534350338	5.381205762	6.36240684	7.37402851	7.901473975	7.218838848	7.645904214	8.218351145	7.683476704	6.085520651	7.301355069	5.707318978	7.980048404	6.412890324	7.691236664	5.759451452	9.297758866	7.183174121	5.576800215	7.579851309	6.826694589	6.105184325	5.120232796	7.448216564	5.708660974	6.974741121	6.619332444	4.892216997	7.180261346	7.29790605	6.191171798	5.628774833	4.475571041	8.126370491	8.616376391	6.516007961	6.868300335	7.201506177	6.192219464	7.874840774	7.318379805	7.158225766	7.316981096	6.371342787	5.958489925	5.922133648	6.269969233
NUP50	7.470365357	5.452629211	5.382849183	4.710021521	5.64769876	7.275986561	5.908540232	6.413713572	5.527875911	6.945398859	6.76412201	5.299675254	5.478257776	5.235856187	7.642985788	7.629937927	7.504376949	5.328032071	5.094657262	7.624605925	4.544118061	4.981464364	5.650155016	5.6514956	4.28200495	4.767889091	4.348684511	8.571908664	5.090702883	5.165769769	5.600877297	6.204944883	6.353923277	7.102764452	5.081168336	4.964902131	4.812251765	5.093791414	6.438564871	6.832670812	5.343844174	6.303691605	6.52124466	6.284831749	7.541566085	5.002424925	3.806567112	11.75549978	6.50767291
NUP54	6.697600183	4.94619791	4.82736369	5.321775485	4.733145413	7.820094427	6.12928573	5.184068249	5.277561884	5.611029782	7.152958057	5.208403584	4.871084134	6.741881112	5.654869338	7.936692576	8.637339089	5.240023005	5.938576249	7.196927906	4.536377036	5.515169708	5.981885475	5.901431723	4.455922873	5.755961936	4.930460631	8.901074978	5.029540264	7.096609454	5.089606089	5.770407724	8.310956686	5.981363686	5.448983959	6.428881976	5.925275595	4.870564755	5.727837704	6.638675961	5.323577289	6.30173643	6.676971083	5.689615318	6.836653902	5.960879998	3.804670566	5.34084294	6.615222073
NUP58	4.50780647	4.196766615	4.096498821	3.383545136	4.008149512	5.588094913	3.836142429	5.016681145	4.825482863	4.361907393	4.563024672	3.492974193	3.484635811	3.551371011	4.067311059	5.284618597	5.520739138	3.779916055	3.289713375	3.808442142	4.405699403	3.962332389	4.333613038	3.761404603	4.097833657	3.811935086	3.787869054	6.348382775	3.606060986	5.355973994	2.872744567	3.002799495	5.196561685	6.598493861	5.472504857	4.542376054	3.781472836	3.412003241	5.045725011	4.457983719	3.113812936	4.213605494	4.125510607	4.337756718	5.597964979	3.733422461	2.597698806	3.48390454	4.671674846
NUP62	6.743959129	6.162719199	4.334890543	6.685551576	5.542187824	11.41208069	5.901619993	6.4467507	5.987010425	6.924752187	6.945605898	5.669192854	5.065360282	7.218373866	7.618075503	5.965924871	7.57391853	4.861183737	6.290891917	7.655110944	5.284016321	5.870228945	6.507786084	6.275733568	5.065507479	6.560540704	4.643766063	5.867332434	6.118401651	5.220925342	6.81629526	6.437596205	7.61441631	7.443848795	6.944889965	6.626167345	6.065543365	6.06447869	5.324922697	10.56451821	7.715473711	5.736662896	7.39476162	7.102673256	7.730695119	5.247072675	6.029431809	10.13323204	6.57661649
NUP85	3.893526386	2.755669017	2.064777269	2.988082607	2.400884551	5.161264732	2.9549453	2.977900556	2.573071973	2.900079137	3.41904198	2.333678432	2.948759775	3.707632427	3.552372997	2.900582758	3.634158098	2.477072991	3.603903139	3.353121356	3.045342451	2.321142353	2.015962113	3.263167245	2.476440691	2.761725136	2.048296583	3.274064483	2.632194844	2.586998199	3.387240648	3.355673786	3.661242032	3.718402351	2.976057837	3.414861149	3.866456632	2.564759884	2.742142402	3.981043749	3.923784134	2.551044805	3.396848287	2.983999119	3.224759011	2.955089343	2.540521313	3.034988662	3.662256373
NUP88	9.790604001	5.697402631	4.545555904	5.728515074	5.502523345	7.806506468	6.440297168	6.798113622	6.7170499	6.355232036	7.798894858	5.515463324	6.0150057	8.098066519	8.385521551	8.7631606	7.665822643	9.419329295	8.55896794	8.01257692	4.835765336	5.303831586	10.30878291	9.783014685	4.496698358	6.27697224	4.659750147	9.263892594	6.571548675	6.039196731	7.271610478	9.568029706	6.91582241	6.450248449	4.498229712	6.563732217	8.168874198	5.585302944	7.300378363	7.248399936	9.248030528	9.219152331	5.651193541	5.81876712	7.087573526	7.15849325	6.70131828	4.504177737	8.765072058
NUP93	6.138627442	2.152523292	1.688299222	2.834838065	1.949697132	3.549684578	2.346416239	2.128732381	2.110620507	6.563925894	4.675142051	1.940979043	2.510088586	4.270015397	3.818998545	4.911282489	3.559329985	7.859342681	3.63152445	5.28179768	1.728685597	2.078366881	5.020543057	4.804881837	1.966924118	2.126700415	1.323295406	5.855822463	2.379687408	2.059267812	5.120998003	3.896005109	2.772915079	2.483554082	2.444961743	2.24383044	3.19459409	2.812629787	2.008052202	3.678725901	4.827989348	8.981154815	2.498638123	2.204282562	2.64844085	4.108451261	5.847886351	2.208927474	7.058827137
NUP98	13.74949305	9.924926772	8.786229594	10.49316367	9.662083602	11.47148779	10.33591515	10.25177114	9.100070708	12.14326614	11.42229594	8.642681166	8.148117767	11.32188626	12.29010456	13.00370315	14.53773757	11.55116299	8.308963446	11.80951157	6.865238056	9.168484708	10.81194111	11.15669016	7.863246332	8.501670545	7.504413473	12.13203555	9.925676675	8.116850728	8.640980546	11.4471722	10.10372034	10.97321468	10.41730734	8.62039357	9.461138905	9.254468881	9.595948122	11.33670614	10.67016081	11.78065391	10.84055938	9.738050635	11.51869449	8.417580592	6.751512202	8.593037679	13.25195735
PC	2.901106931	35.72524978	24.44729625	8.204247668	21.75643451	4.915953179	27.34051364	27.00581684	29.24760402	3.337266878	7.543379135	11.80686844	9.907837127	3.453559773	4.919674185	5.357200016	7.852396813	7.251894543	3.594353165	2.403904197	15.96855824	37.25615385	2.755986022	3.883451733	36.85532845	30.85597553	26.90124984	7.605967049	18.40019333	16.29158109	6.580194863	6.570987955	3.626246702	11.35812121	11.39592038	19.6675923	5.867556564	8.481922809	20.37628628	7.009718592	2.529698206	5.474772383	13.4576404	28.67481308	6.896716793	4.050171802	4.279719414	16.33620296	3.568162216
PCK1	2.802191512	647.9567388	341.7913371	53.410191	236.5572513	10.90158172	170.8424127	235.9172035	275.1247032	12.98263837	4.042298083	101.9914392	126.1567063	17.67031261	10.81831	26.89039992	89.5115982	14.43399552	19.34680983	25.93556096	257.487509	441.1833261	59.61501495	20.28547882	487.5906888	262.5902679	433.3546055	3.483115992	181.5729191	325.8617119	2.261357421	79.50971921	49.95712657	144.2440794	120.7111123	270.5411668	43.60683385	67.48090057	413.7027076	26.51724781	8.239155193	6.504857756	129.8802875	241.7115199	61.91147241	4.801709186	9.888261187	87.08089656	12.17530472
PCK2	4.859122442	115.4629861	120.8062931	15.53759333	93.74936124	11.42611223	80.52360011	102.8008585	162.8297851	6.493519945	7.380979202	71.28028958	16.49242432	5.521896283	5.099872013	8.949703015	15.93294013	5.707307058	6.234596655	6.680115671	60.03440633	149.8004332	6.22110454	8.994601207	150.3642816	141.8614492	150.9350223	10.66902585	73.73128036	85.78453399	8.277625277	14.7369601	14.71115656	64.45692822	34.05747126	130.6007541	11.3099927	40.75346015	87.40639923	16.19958333	8.450927734	6.65687304	53.70474551	128.1566351	21.22547001	6.09938708	6.214152918	10.97241928	6.139962997
PFKFB1	0.125956757	0.459132752	0.452017916	0.221537065	0.358585561	0.1092297	0.426715006	0.654733318	0.462003791	0.226324892	0.098786443	0.238001829	0.270102297	0.147657141	0.289154409	0.080908518	0.099405495	0.058598032	0.093174323	0.109409616	0.644433772	0.545743137	0.153399483	0.093736676	0.289182715	0.413851559	0.307127385	0.125694006	0.278530427	0.242896136	0.046415617	0.27354467	0.29801608	0.243621825	0.411393124	0.424338035	0.26267019	0.174533959	0.439653756	0.088118085	0.189528659	0.110561077	0.198594706	0.583865911	0.55314884	0.113552996	0.075418323	0.167810447	0.196457488
PFKFB2	5.935222731	18.32187515	13.28329059	7.13379869	8.2027037	3.901997253	6.274771883	7.934602505	14.42538852	7.815473274	5.306693023	6.247583586	8.781807871	5.551286424	7.458193099	6.575677853	6.512763498	5.043999318	4.849763245	8.2069551	11.93419621	10.30634069	5.941267732	8.350943446	14.51741841	6.960882756	14.32932227	5.282325154	7.349638878	10.71341202	5.357036783	8.858358085	3.569582834	9.048378394	9.494304017	8.222977565	7.856046261	7.901706353	9.868344803	5.550495703	4.542741566	5.903262537	6.61499976	10.42332371	7.435728184	6.940251753	4.91210918	0.892888557	6.017627082
PFKFB3	274.0648525	33.55571579	18.93753624	105.8569013	14.4633125	22.10624991	29.60461915	26.2132515	21.02257678	248.0374557	232.4879012	11.931625	70.55051295	142.5550607	236.0595291	227.2569315	74.10812983	204.3814424	67.58051433	265.262333	13.13977491	25.00329502	201.1424611	212.2457309	18.1119523	13.11312526	11.04105299	333.1784289	74.25343715	15.50060458	257.4451974	113.8519879	23.65928958	23.88235576	35.03514211	13.92595512	135.156728	146.2924649	22.06185915	21.42018979	258.7182096	229.614977	31.09192626	23.65114513	27.60440262	298.0238256	192.004069	32.3896373	284.0488088
PFKFB4	1.267322567	0.456026574	0.348745615	0.880424168	0.44519952	2.511530518	0.517171246	0.464367713	0.444237789	1.070312539	3.614747524	0.411370529	0.522292128	1.098679383	1.039383917	1.401021514	0.615538458	1.153552208	0.64681624	1.28635276	0.454078452	0.469627742	1.075571704	1.571104988	0.453362634	0.485874501	0.27796864	3.107512388	0.623340367	0.371751999	1.935091163	0.812876851	0.729198528	0.5680308	0.495126815	0.495879531	0.872527831	0.548167523	0.479753173	0.605776845	1.571185448	1.732497691	0.618382354	0.539165755	0.593555358	1.743240849	1.143686075	5.603640382	1.405567694
PFKL	27.69809697	38.55904973	24.72168644	33.9669483	30.64028979	24.92467043	35.13360014	29.77361287	35.44156854	41.34554648	28.96783512	25.38200664	21.42126666	38.5148675	29.32286806	31.44424838	19.67897216	33.92374733	31.27851366	30.89172621	32.40217547	50.95129098	34.82165835	36.76682251	32.67493243	35.59421938	34.58661749	26.15736615	34.98928131	29.05840952	41.36511316	35.35167294	23.01529914	26.82346803	26.13994796	27.86443697	31.98676091	36.13638989	27.67818892	30.61119805	41.69680617	39.15169309	28.42731519	32.40960664	25.75206711	36.84692093	38.27485789	60.22043984	37.9194781
PFKM	20.90169732	19.58119775	15.90012115	21.35481131	17.92452872	14.18914016	18.60685978	14.71287433	19.04740399	25.15176737	19.35616197	13.82413456	22.74336244	21.96735425	19.35125787	21.47576692	13.15816786	27.4886716	20.79690793	23.91579448	13.5481415	16.74091799	22.88826353	30.95989605	15.58430943	16.86409364	11.63031196	14.92200764	20.51320765	11.5865525	20.4430588	25.81720696	10.93143303	12.709772	16.06794005	16.03835182	24.48887448	21.82957464	17.57987291	13.75787518	21.23105663	25.96886022	14.99268974	14.43111562	14.52011508	28.15990101	22.98270878	7.637750351	24.51466917
PFKP	30.77262146	14.43041438	12.34141145	27.04772882	12.95887333	40.73394231	21.24627778	18.48335127	13.76004729	35.69092066	38.25584678	11.12813338	21.16890447	35.18353839	30.77942252	41.08712585	23.46749765	45.96905972	25.49962727	50.77645376	11.36866652	12.56199476	39.50097479	30.97176322	15.62914175	14.96150571	11.90495858	30.25839354	17.03198408	12.96387807	109.646414	25.10470397	21.75845334	19.23877192	20.12491606	15.1046916	22.86729759	18.48243594	11.80055772	27.31080109	43.0668089	71.85347484	23.06545932	11.53606033	29.22950407	52.60809798	53.40590383	127.8781943	38.15884836
PGAM1	22.80327414	15.98161106	13.67962853	17.89482953	14.60299129	17.37270505	16.10859641	13.75213899	18.31013136	19.25621182	26.44858913	14.26821682	19.47628988	23.59554214	18.50741351	22.34993099	15.87300215	23.88336454	16.73356412	31.29239991	14.07718671	14.69059557	19.60212548	30.62158889	17.76426153	15.48644824	16.25880711	30.5490899	14.9038808	19.75772785	29.25322567	22.81872681	14.5790532	16.1415151	16.83518491	15.89531006	17.65730795	15.68243077	15.17575879	17.28022414	21.02138527	22.56937055	14.91592866	14.12241173	15.3344905	31.63821705	24.14161653	36.62233095	24.34286231
PGK1	116.1043105	98.08734994	79.02877213	76.56352272	79.4311089	117.6104787	98.94687541	82.2601997	106.8060824	88.68249363	117.2352721	75.29264316	92.68663816	111.3625937	81.38068479	110.2543006	92.2341599	109.3778426	70.24914453	143.685618	68.42189157	89.37632337	96.3666384	129.8723492	108.3596088	101.4574164	107.5207885	134.9435024	85.41030785	102.8493224	121.5380457	109.8548918	71.33082892	89.49679119	85.81004661	99.44757528	82.99849253	80.62856999	92.87573951	98.17521454	122.0816823	121.5782758	80.03278182	88.63375648	85.501617	123.3866293	92.86038707	393.0998801	119.630127
PGK2	0	0	0	0	0	0	0	0	0	0.012381091	0	0	0.010554236	0	0	0	0.020392395	0	0	0	0	0	0	0.00809662	0	0.043818825	0	0.009376478	0	0	0	0.010202895	0.021264721	0.010805934	0	0	0	0	0	0	0	0	0	0	0	0	0	0.02503653	0
PGM2L1	1.817975865	1.473050913	0.835440131	1.212087848	0.924773288	3.16233986	1.06029945	1.543698749	0.990330792	0.918879061	1.895876488	1.151877669	0.919848377	1.799842112	1.792436052	1.700531073	5.54931178	0.99698041	0.771793973	1.931687553	0.829301642	1.118773432	2.032130792	1.396347573	1.152958912	1.08558159	0.604017191	2.047669629	1.119835152	1.459400949	1.239296972	1.624689553	3.24707955	2.482747827	1.778132501	1.255219285	1.049221479	1.014856791	1.123559598	2.220575745	1.949365438	1.668243808	2.450393876	1.210194797	2.163588313	1.566190209	1.096079622	3.301543407	1.130134293
PGP	5.151155633	4.668580706	2.773899766	5.35003481	4.223029616	3.348046988	4.94346365	3.573687783	4.318771453	4.759678042	5.696992804	3.093998439	6.998492148	6.592389412	6.066453135	6.758836145	2.831963049	6.493336701	6.230030874	5.449537703	5.158134102	3.375772526	4.186277837	8.682498701	4.829726185	4.291931021	3.688637062	5.885519077	5.201104545	3.910565437	8.712144915	5.123402203	3.207346924	3.468407558	3.779828326	3.744712762	5.276713723	3.793435106	3.389058159	4.940991392	8.35310557	5.210222856	3.632959151	3.736765185	3.883363639	6.641413666	5.675373974	2.860967561	5.816418442
PKLR	0.009429918	24.52848562	30.01599972	4.017447823	30.77714738	2.120206444	24.60474993	27.91858265	40.83589741	0.231287095	0.213553046	16.35549226	6.152410338	0.668578901	0.340954798	1.188865963	5.89974273	0.165061569	1.633340895	0.105119043	14.46075549	37.08609164	0.451227875	1.0897779	41.29416215	29.36339993	39.44993778	0.040421286	18.32457521	23.59696992	0.046912041	4.769810505	1.986196451	13.02786989	11.63193891	39.16763773	3.2447494	9.066208475	22.95016116	3.851372905	0.357570647	0.120710623	13.63816751	26.63842093	5.521174267	0.064468145	0.042347187	2.722249291	0.362327086
PKM	241.8706273	92.90752921	77.59104906	164.4529367	88.71997207	151.2471465	106.7555003	80.00858089	80.307848	241.6412118	283.4794145	72.09567086	190.117226	240.7769181	233.5560244	252.0771665	142.0202781	289.6457219	163.8164982	382.4701979	67.72291427	91.9733345	228.1095022	366.1013937	80.75283962	89.67086264	64.79022577	407.4098302	132.4039953	75.3450933	426.3961145	223.6301006	106.1287185	90.75182522	92.3706758	79.61283828	186.5723586	173.4442313	85.7926007	154.5289878	293.5127245	343.2739003	110.3048798	72.17037457	103.1276837	355.361051	359.2561962	239.8129182	284.9866241
POM121	4.127154871	3.06960056	3.117990606	4.483394436	3.954436787	4.334418873	4.316750319	3.56683673	3.384249735	4.860731452	3.337663218	2.638201053	2.653200947	2.480033827	4.875186903	3.265356904	3.603312578	3.679314485	1.92299394	2.404531214	3.30613934	3.906255686	3.572916915	2.531571362	2.710848895	3.088143094	3.958584942	3.126874862	4.173515132	1.999707601	2.446644575	3.309982407	2.693202287	3.327646718	2.903402852	3.448901515	4.81051222	4.678038914	3.559798843	3.484034058	2.619394904	2.799203406	3.836577967	3.698714509	4.201413798	2.105655445	1.991099003	3.923677006	4.778151488
POM121C	4.633662767	3.382263423	3.219554071	4.648124586	4.199928511	5.157787515	4.187756928	4.055037269	3.985270942	5.128660938	4.075557703	3.155724711	3.700127266	3.025265933	5.493531385	4.328893555	4.739888615	4.2779705	3.073030939	3.736911828	3.814011886	4.024023048	4.168982054	3.110687046	3.130037434	3.409621423	3.676910698	3.829061699	4.062148685	2.340129861	3.158220862	3.299669983	3.449207171	3.944477678	3.312574159	3.94426542	4.809498061	5.183623928	3.582724263	4.712085202	3.424004396	3.54698398	4.4325251	3.561753394	4.910317125	3.047655162	3.636906023	5.228456844	4.652516189
PPP2CA	31.83953648	26.08237209	21.4273235	19.79558341	22.55574489	27.4177902	24.66534845	24.28929002	24.33135088	24.32142221	30.8132035	22.99283929	24.22561384	31.88549151	24.05828018	32.18740106	29.3078165	34.61338461	31.4066694	33.35777624	20.24370237	20.75754412	30.57642409	34.90743569	21.63382015	26.35329642	22.78042103	29.29036703	22.14930967	29.39000336	27.20801308	29.51013522	30.15170703	27.9989132	24.62719437	25.94867309	25.44383721	20.71771918	24.82719555	24.83310533	28.22470839	32.08547819	24.18025991	21.25342799	28.48093996	32.91246963	28.06384929	33.90259326	29.23007282
PPP2CB	44.75570475	32.28241445	25.12541407	27.96169769	29.83561085	37.94569234	30.05594624	29.8405192	36.41800329	35.51770253	42.00579593	30.04006873	28.74131267	39.81641379	32.60025153	44.13466469	33.29011568	44.3840843	33.60343915	37.36130032	25.97705322	25.48753987	36.51581149	40.41929756	28.0299537	31.42582624	29.14807547	45.44938996	26.99051307	37.07223787	38.47585358	36.3887648	37.05245847	38.65653407	33.18644075	31.32073362	33.50807296	27.56766194	27.29134138	34.26960721	36.72135738	40.06097553	31.00967148	25.53631753	36.92598253	43.62895857	35.70459708	44.83427198	40.23949833
PPP2R1A	43.21561611	42.66482398	34.25338237	45.87073593	39.41235285	51.67342007	45.24423845	37.9152301	43.26879636	54.41054298	45.44942156	38.50102712	40.70874169	41.40950948	42.44854373	46.25987861	47.50964152	60.99329085	49.15388656	67.69112279	32.63990451	41.30140695	59.0512139	54.29491135	35.72199011	46.43347824	37.27889653	50.37470433	40.17645765	35.20961897	62.56843885	54.13332547	41.26644346	46.83416377	41.75853176	42.84297894	46.71022622	39.97127575	36.02671968	61.71699685	64.88560367	59.79614413	46.73899403	35.48874423	47.38921037	52.43782782	60.60377893	43.24997489	49.13723218
PPP2R1B	7.758936255	6.286720516	7.223885665	5.177330749	6.632358428	6.824125522	5.298331197	6.717154631	7.444190079	7.626630196	7.674265998	5.551248708	5.010397605	5.78273353	7.113800862	8.346452653	9.087215489	9.390059992	6.75414842	7.861042917	7.272337475	5.766117336	7.825724133	6.646392852	10.22315905	5.977318144	7.925038264	9.392484616	4.579950797	6.828101346	8.043536315	6.553337625	9.05928392	10.57232302	6.295457551	6.256633339	6.479471623	6.078450539	8.50501031	7.521043787	6.071313692	9.384677595	6.748545994	6.374422428	6.633419114	6.754195276	6.549609957	3.314780728	6.615847583
PPP2R5D	19.16002199	12.89427951	10.79232796	16.8885072	12.65186968	15.61175924	13.26348644	12.60430785	13.26649601	17.47482218	15.82741249	11.34242481	13.52255657	18.75353338	19.03991912	17.2647268	14.29072479	16.07202216	17.02861682	14.1964314	10.77493479	12.64245925	16.66459157	18.02691782	10.6461481	12.68846547	10.34828376	15.06129964	15.10142813	9.64740721	15.9068308	16.76325167	14.49167017	12.90050462	12.41288337	11.99416855	17.27892697	14.84019801	13.04673183	14.25494825	15.91272101	15.11252713	14.27641129	12.23831255	13.42838956	17.25698297	17.50956747	14.15369302	19.38868781
PRKACA	11.45976884	12.99133774	11.59070725	15.11760693	13.79709367	17.66340748	14.73712997	13.56917404	12.99514397	12.61225666	13.83145264	12.72969397	13.50427956	10.5862845	14.42823083	13.69444124	15.59546267	11.9682046	17.0967057	12.28317042	12.70631281	13.44252219	13.31975679	11.16781727	9.94760545	12.54324574	11.32808167	13.47474005	14.59257843	8.654746309	14.2303301	11.68241432	12.30002152	13.5263804	11.84429194	13.84456978	15.14586068	13.34805717	12.18457735	15.28344507	11.87417781	11.81990408	15.75228382	12.86713161	15.52478633	11.14449465	14.55102263	15.48328471	13.63187989
PRKACB	18.25886374	12.42359475	10.87610888	14.43433899	13.15266711	11.26157585	12.91137425	11.32373931	12.40612944	15.71275191	15.62529244	13.25765443	12.5290141	16.31822473	14.49235882	16.25320707	15.03926123	13.90363696	12.45680609	18.20985144	10.75196356	12.67733737	15.52226896	17.70240769	11.33449774	12.70844251	8.339918646	16.96451406	15.02542559	19.26234931	9.742934555	19.642207	16.42749962	12.17141527	10.95874667	12.25608166	14.16557305	15.64214934	13.36116256	11.87243635	13.99775207	13.03525504	12.29403093	11.00939391	14.45343268	13.22981826	11.74212855	9.605344835	17.96032588
PRKACG	0	0.007727055	0	0	0	0	0.0095753	0	0.007879045	0	0	0	0.016451228	0.007554466	0	0	0	0.006245844	0	0	0.012488885	0	0	0.006310231	0.008040885	0.017075453	0.011223798	0	0.009134765	0	0	0	0	0	0	0	0	0	0.013389083	0	0.009696706	0	0	0	0	0.00806892	0	0	0.009664615
RAE1	4.108965427	3.289232483	2.964399684	3.168464732	3.366617019	4.645629632	3.936525999	3.687514009	3.797802146	4.26928762	4.294063621	3.683576749	4.215764029	3.992199188	3.658902108	4.147703428	3.734263783	3.707438953	4.100332207	5.770667398	3.013334495	3.219931115	4.443974711	4.453171684	2.720138536	3.765706031	3.124484786	4.052579291	3.860849246	2.949051559	4.516877692	4.593320638	3.101540416	4.29547219	3.254701625	4.248439538	4.130539201	3.136095324	3.874434643	4.379584716	4.250245737	4.637484852	4.040309737	3.456852439	4.169984964	3.913715679	3.453759866	4.177170831	4.523018432
RANBP2	14.83920497	10.94719819	14.21618759	13.64608158	13.42146582	13.62464672	15.86377268	14.50384322	10.49784677	19.07480613	14.57177527	10.82462289	10.92840655	11.13249192	16.80141776	13.67365077	16.9392576	14.87338523	10.57118511	13.32873916	8.178649476	12.66260936	12.65559375	11.46543062	9.138058715	12.47648798	9.323141128	14.70097394	13.21395466	12.55592558	12.29177749	13.85837935	10.3828606	12.03277533	11.30208582	14.13337338	12.75052174	13.58747122	13.06031115	12.76593388	10.35905786	17.50622585	16.92240759	13.23303985	16.06355349	10.00575549	7.10321421	11.71409229	14.11819504
SEC13	11.36233566	16.08551811	13.32348952	11.58182656	14.87363517	15.98691249	15.31613002	14.56316817	17.4331489	10.90176168	13.22436846	12.60596552	11.15959926	13.21530653	10.83221475	11.53606347	14.7769527	12.24179175	12.68962419	12.40810048	13.12459633	15.19119514	12.32109892	12.347483	16.52263721	15.83839328	18.84498896	14.5929155	13.44018089	14.86973927	14.99677844	11.05123022	12.90209439	15.06096766	13.96198462	17.64410852	11.58753673	10.31008435	13.74624371	14.26867384	13.75416789	13.53444747	13.28938592	15.88022492	12.92688856	12.62768668	12.08399284	7.220574877	12.50082655
SEH1L	4.135001352	3.200436955	2.956980137	2.839498624	3.262955919	4.119633502	3.738109933	3.765622734	2.863025281	3.753706625	4.036242904	3.322560061	2.688421115	3.882777868	3.54667015	4.167234309	5.257875894	3.111423568	3.81273489	4.547268658	2.785753084	3.166947791	3.520247404	3.370179454	2.679890025	3.844214554	3.425386071	3.821018857	3.138417879	3.563135212	2.870895142	3.316712806	4.134356063	4.82501595	2.77342003	3.311338851	3.354940648	3.06379785	3.560016691	4.192384577	3.129033718	3.631475855	3.707656479	3.044797091	4.248796907	3.717360982	3.418714508	2.929596528	3.197313066
SLC25A1	26.83708228	72.53276008	42.86395185	39.2737281	62.40234259	43.56800252	66.09573706	51.84766077	68.06231028	24.77771659	35.37101384	51.84080266	34.62824847	25.92245098	29.77291614	30.40782487	28.68316876	33.43780969	36.97827483	42.55861803	44.71435703	62.86656305	36.08525008	31.28782149	60.70141225	62.95125135	69.95312677	39.73408548	50.41161529	42.35229037	42.46856219	31.72969862	32.5309452	51.48079875	35.37954694	64.56651684	33.87192248	32.51225907	45.26503906	45.79531357	42.20578993	36.64992451	45.98743902	53.60545453	41.79168383	30.35122774	44.19787171	61.02410586	34.89929419
SLC25A10	2.01098301	14.79037353	11.05864977	5.170517524	19.25723057	5.403306965	15.52422077	16.11028077	25.72236864	1.688240352	2.327003053	15.90273205	4.706231091	2.93559748	3.034808459	3.616270934	4.439255619	2.3197197	3.957964177	2.749057485	11.23949183	17.82165755	2.253556996	4.020977578	20.31740393	21.39984539	25.96898555	3.270376592	14.64736688	16.3940759	3.373800844	3.91496873	3.794888701	9.807541379	10.56238634	19.52915913	4.375397865	7.64154286	14.79491082	5.722013921	3.446607234	2.570604802	11.35213104	14.83709173	6.772127303	3.338599603	3.366977783	3.767257509	2.889365942
SLC25A11	36.5641754	42.15237669	31.4327916	37.25681502	39.6917962	26.94530516	41.76364463	35.32179767	42.54927165	32.52932311	34.95015502	34.25262238	50.74826465	40.93306896	37.76939438	46.38200801	24.47981368	47.49538471	43.88257154	39.1444568	34.09835859	44.39535566	35.92737193	61.61512406	41.45035003	45.1078442	56.05828501	38.81627766	42.82142211	36.1394003	51.21539865	35.73236527	27.0356273	33.06173627	31.83228152	40.58820822	39.36962606	35.99176123	35.44228641	30.84054403	41.56246332	38.50026122	35.09773387	34.6482128	28.54874016	62.9784599	55.28708413	20.86192105	42.89314082
SLC25A12	11.86137879	6.61448771	5.905781075	6.63958558	6.740164223	6.660510047	7.967110793	5.895551457	7.168890207	11.2667062	6.286422181	5.13225392	6.669995681	7.517889209	8.803205004	7.812925814	7.054703582	8.379495941	7.74578748	10.35533405	5.520285495	5.827858883	8.012632312	9.068901006	6.417580992	5.822830149	4.646660868	5.277384182	6.940881907	5.056988058	6.800655636	13.39838476	5.757247432	5.914150913	5.719762525	6.678861249	8.632849644	7.627160324	7.085153386	6.016833776	7.452376886	7.373198239	6.021898627	5.476442287	7.571931241	5.859757835	6.314303861	2.611762018	9.521553044
SLC25A13	11.17260203	19.42336715	18.28437158	10.37364241	15.70369735	13.50725912	19.71304676	16.94331463	23.58130111	10.04370086	8.544002191	14.06690761	11.91864607	8.973832103	8.768471053	11.38604783	16.29443627	7.966513048	9.117300858	11.34928654	12.96671493	18.58023699	11.12526253	12.41915081	22.60799152	18.98399822	20.48806222	9.235340158	16.80148896	18.29076647	8.474615884	13.7083181	9.868561681	18.55086404	14.38789234	19.2372344	11.94802439	11.46312695	17.56541184	16.81981383	10.87934556	8.575993285	12.6688434	17.60731278	13.15782891	8.46862531	5.91678086	14.11542033	10.57508702
SLC37A1	3.392994812	1.561858508	1.196353506	2.521806746	1.30532279	3.783713758	1.797518751	2.021147955	1.618626958	3.135254082	3.734472594	1.184902844	2.09965491	2.563388644	3.612630852	2.637253053	2.627009771	3.6974249	2.180927297	3.805620973	1.545286052	1.327455708	3.228190802	3.173794426	1.082262464	1.526131747	0.951454857	4.018876103	1.691092415	1.320493756	4.518022856	2.410925801	2.755039071	1.938930872	1.684292795	1.672291701	3.044877155	2.277230159	1.163462947	3.340042693	4.432854495	3.992227337	2.543178038	1.545857325	3.051132872	3.113302961	3.406973472	3.598492344	3.092272619
SLC37A2	0.236374037	0.407857763	0.211335525	1.460857556	0.234713296	1.020523476	0.367573686	0.32708106	0.284549665	0.138906858	0.558435685	0.369523986	0.365619559	0.301445843	0.180581943	0.27542872	1.075704453	0.052053926	0.063205272	0.107989976	0.397413547	0.223509697	0.153451523	0.529092734	0.49143675	0.377336416	0.385502476	0.269452681	0.177638267	1.346927889	0.355559216	0.41168705	0.916629314	0.640204511	0.580078726	0.415638612	0.464651238	0.414949761	0.250225164	0.757154404	0.311011443	0.132935913	0.892986035	0.661338679	0.512533991	0.205818889	0.083527183	3.88813268	0.112277009
SLC37A4	7.119712838	27.21113925	24.4645092	10.72751687	19.97277092	13.97384691	28.06372737	24.73282318	37.86000523	6.219390468	5.29125485	16.30598107	14.36895316	9.69502753	7.150705327	7.981981717	14.0179224	5.942660806	7.346492597	5.771283548	14.00711077	28.81964436	6.451681533	10.56184901	43.48149255	34.06763855	40.88547671	7.739895764	18.18815671	24.4411488	7.513567382	7.747807247	10.31549363	22.2558216	21.91795625	31.83875552	9.177703216	10.69559672	20.00723093	12.49435816	8.333172565	6.103801946	15.32291258	31.41966722	11.11173629	8.287979722	6.122124403	18.47663154	6.875242547
TPI1	179.7114627	217.4133871	162.5766494	152.242274	173.5953591	189.4167729	200.1553065	155.762342	194.7011419	143.9537296	184.6789871	155.2228308	193.7507799	185.2802856	137.4707743	177.0743208	152.8262295	206.1835246	155.703238	241.5751623	151.744126	186.0385297	166.1421641	261.842529	214.9972063	191.5271196	203.0845026	219.0839419	182.9336264	178.9000435	256.5938852	193.6555482	123.7794384	184.8658744	162.0226615	186.3952729	163.0496989	153.8081983	171.3548885	199.7973992	227.6967326	218.3724456	157.7309765	153.2945256	157.0543209	261.3552434	235.9616413	504.867865	182.9241361
TPR	12.20383294	8.543922431	9.607789615	11.92032831	9.785599001	13.68090464	9.933863501	10.88000702	9.05996691	13.9418699	7.623157845	7.935947657	8.835844406	8.399346508	13.91410547	9.500025653	13.97249277	8.392808742	9.725824004	10.09038968	6.165060948	9.319978142	10.89207333	8.202275143	6.112709719	7.243454074	5.648766447	6.886344827	10.91448238	4.268545568	7.732473461	12.47016653	7.531244567	10.25679287	9.309254547	9.193642367	11.12936783	11.61509899	11.00177455	10.70314512	7.711303916	9.286650037	11.03345873	11.94204134	11.04784388	6.883561152	6.470562319	9.220453381	10.81096685
[truncated: 558 more columns]
