# Supplementary material for: Machine learning-based analysis identifies glucose metabolism-related genes ADPGK as potential diagnostic biomarkers for clear cell renal cell carcinoma
Source: Front Oncol. 2025 Sep 16;15:1559887. doi: 10.3389/fonc.2025.1559887 (PMC12479329; doi:10.3389/fonc.2025.1559887)
Supplement: Supplementary file 4 [file Table3.xls]

## Sheet: Sheet1
features	algorithm
AAAS	survivalSVM
ADPGK	survivalSVM
FBP1	survivalSVM
HK3	survivalSVM
NUP85	survivalSVM
NUP93	survivalSVM
SLC25A13	survivalSVM
AAAS	CoxBoost+survivalSVM
FBP1	CoxBoost+survivalSVM
HK3	CoxBoost+survivalSVM
NUP85	CoxBoost+survivalSVM
NUP93	CoxBoost+survivalSVM
SLC25A13	CoxBoost+survivalSVM
AAAS	Ridge
ADPGK	Ridge
FBP1	Ridge
HK3	Ridge
NUP85	Ridge
NUP93	Ridge
SLC25A13	Ridge
AAAS	Lasso+survivalSVM
FBP1	Lasso+survivalSVM
HK3	Lasso+survivalSVM
NUP85	Lasso+survivalSVM
NUP93	Lasso+survivalSVM
SLC25A13	Lasso+survivalSVM
AAAS	SuperPC
ADPGK	SuperPC
FBP1	SuperPC
HK3	SuperPC
NUP85	SuperPC
SLC25A13	SuperPC
AAAS	CoxBoost+Ridge
FBP1	CoxBoost+Ridge
HK3	CoxBoost+Ridge
NUP85	CoxBoost+Ridge
NUP93	CoxBoost+Ridge
SLC25A13	CoxBoost+Ridge
AAAS	Enet[alpha=0.1]
ADPGK	Enet[alpha=0.1]
FBP1	Enet[alpha=0.1]
HK3	Enet[alpha=0.1]
NUP85	Enet[alpha=0.1]
NUP93	Enet[alpha=0.1]
SLC25A13	Enet[alpha=0.1]
AAAS	CoxBoost+Enet[alpha=0.1]
FBP1	CoxBoost+Enet[alpha=0.1]
HK3	CoxBoost+Enet[alpha=0.1]
NUP85	CoxBoost+Enet[alpha=0.1]
NUP93	CoxBoost+Enet[alpha=0.1]
SLC25A13	CoxBoost+Enet[alpha=0.1]
AAAS	Enet[alpha=0.2]
ADPGK	Enet[alpha=0.2]
FBP1	Enet[alpha=0.2]
HK3	Enet[alpha=0.2]
NUP85	Enet[alpha=0.2]
NUP93	Enet[alpha=0.2]
SLC25A13	Enet[alpha=0.2]
AAAS	Enet[alpha=0.3]
FBP1	Enet[alpha=0.3]
HK3	Enet[alpha=0.3]
NUP85	Enet[alpha=0.3]
NUP93	Enet[alpha=0.3]
SLC25A13	Enet[alpha=0.3]
AAAS	CoxBoost+Enet[alpha=0.3]
FBP1	CoxBoost+Enet[alpha=0.3]
HK3	CoxBoost+Enet[alpha=0.3]
NUP85	CoxBoost+Enet[alpha=0.3]
NUP93	CoxBoost+Enet[alpha=0.3]
SLC25A13	CoxBoost+Enet[alpha=0.3]
AAAS	CoxBoost+Enet[alpha=0.2]
FBP1	CoxBoost+Enet[alpha=0.2]
HK3	CoxBoost+Enet[alpha=0.2]
NUP85	CoxBoost+Enet[alpha=0.2]
NUP93	CoxBoost+Enet[alpha=0.2]
SLC25A13	CoxBoost+Enet[alpha=0.2]
AAAS	Enet[alpha=0.4]
FBP1	Enet[alpha=0.4]
HK3	Enet[alpha=0.4]
NUP85	Enet[alpha=0.4]
NUP93	Enet[alpha=0.4]
SLC25A13	Enet[alpha=0.4]
AAAS	CoxBoost+Enet[alpha=0.4]
FBP1	CoxBoost+Enet[alpha=0.4]
HK3	CoxBoost+Enet[alpha=0.4]
NUP85	CoxBoost+Enet[alpha=0.4]
NUP93	CoxBoost+Enet[alpha=0.4]
SLC25A13	CoxBoost+Enet[alpha=0.4]
AAAS	Lasso+CoxBoost
FBP1	Lasso+CoxBoost
HK3	Lasso+CoxBoost
NUP85	Lasso+CoxBoost
NUP93	Lasso+CoxBoost
SLC25A13	Lasso+CoxBoost
AAAS	Enet[alpha=0.5]
FBP1	Enet[alpha=0.5]
HK3	Enet[alpha=0.5]
NUP85	Enet[alpha=0.5]
NUP93	Enet[alpha=0.5]
SLC25A13	Enet[alpha=0.5]
AAAS	CoxBoost
FBP1	CoxBoost
HK3	CoxBoost
NUP85	CoxBoost
NUP93	CoxBoost
SLC25A13	CoxBoost
AAAS	CoxBoost+Enet[alpha=0.5]
FBP1	CoxBoost+Enet[alpha=0.5]
HK3	CoxBoost+Enet[alpha=0.5]
NUP85	CoxBoost+Enet[alpha=0.5]
NUP93	CoxBoost+Enet[alpha=0.5]
SLC25A13	CoxBoost+Enet[alpha=0.5]
AAAS	CoxBoost+Enet[alpha=0.6]
FBP1	CoxBoost+Enet[alpha=0.6]
HK3	CoxBoost+Enet[alpha=0.6]
NUP85	CoxBoost+Enet[alpha=0.6]
NUP93	CoxBoost+Enet[alpha=0.6]
SLC25A13	CoxBoost+Enet[alpha=0.6]
AAAS	CoxBoost+Enet[alpha=0.7]
FBP1	CoxBoost+Enet[alpha=0.7]
HK3	CoxBoost+Enet[alpha=0.7]
NUP85	CoxBoost+Enet[alpha=0.7]
NUP93	CoxBoost+Enet[alpha=0.7]
SLC25A13	CoxBoost+Enet[alpha=0.7]
AAAS	CoxBoost+Enet[alpha=0.8]
FBP1	CoxBoost+Enet[alpha=0.8]
HK3	CoxBoost+Enet[alpha=0.8]
NUP85	CoxBoost+Enet[alpha=0.8]
NUP93	CoxBoost+Enet[alpha=0.8]
SLC25A13	CoxBoost+Enet[alpha=0.8]
AAAS	Enet[alpha=0.8]
FBP1	Enet[alpha=0.8]
HK3	Enet[alpha=0.8]
NUP85	Enet[alpha=0.8]
NUP93	Enet[alpha=0.8]
SLC25A13	Enet[alpha=0.8]
AAAS	Enet[alpha=0.7]
FBP1	Enet[alpha=0.7]
HK3	Enet[alpha=0.7]
NUP85	Enet[alpha=0.7]
NUP93	Enet[alpha=0.7]
SLC25A13	Enet[alpha=0.7]
AAAS	CoxBoost+Enet[alpha=0.9]
FBP1	CoxBoost+Enet[alpha=0.9]
HK3	CoxBoost+Enet[alpha=0.9]
NUP85	CoxBoost+Enet[alpha=0.9]
NUP93	CoxBoost+Enet[alpha=0.9]
SLC25A13	CoxBoost+Enet[alpha=0.9]
AAAS	CoxBoost+Lasso
FBP1	CoxBoost+Lasso
HK3	CoxBoost+Lasso
NUP85	CoxBoost+Lasso
NUP93	CoxBoost+Lasso
SLC25A13	CoxBoost+Lasso
AAAS	CoxBoost+StepCox[forward]
FBP1	CoxBoost+StepCox[forward]
HK3	CoxBoost+StepCox[forward]
NUP85	CoxBoost+StepCox[forward]
NUP93	CoxBoost+StepCox[forward]
SLC25A13	CoxBoost+StepCox[forward]
AAAS	Lasso+StepCox[forward]
FBP1	Lasso+StepCox[forward]
HK3	Lasso+StepCox[forward]
NUP85	Lasso+StepCox[forward]
NUP93	Lasso+StepCox[forward]
SLC25A13	Lasso+StepCox[forward]
AAAS	RSF+survivalSVM
FBP1	RSF+survivalSVM
SLC25A13	RSF+survivalSVM
NUP93	RSF+survivalSVM
HK3	RSF+survivalSVM
NUP85	RSF+survivalSVM
ADPGK	RSF+survivalSVM
AAAS	StepCox[forward]
ADPGK	StepCox[forward]
FBP1	StepCox[forward]
HK3	StepCox[forward]
NUP85	StepCox[forward]
NUP93	StepCox[forward]
SLC25A13	StepCox[forward]
AAAS	RSF+Ridge
FBP1	RSF+Ridge
SLC25A13	RSF+Ridge
NUP93	RSF+Ridge
HK3	RSF+Ridge
NUP85	RSF+Ridge
ADPGK	RSF+Ridge
AAAS	RSF+Enet[alpha=0.1]
FBP1	RSF+Enet[alpha=0.1]
SLC25A13	RSF+Enet[alpha=0.1]
NUP93	RSF+Enet[alpha=0.1]
HK3	RSF+Enet[alpha=0.1]
NUP85	RSF+Enet[alpha=0.1]
ADPGK	RSF+Enet[alpha=0.1]
AAAS	RSF+StepCox[forward]
FBP1	RSF+StepCox[forward]
SLC25A13	RSF+StepCox[forward]
NUP93	RSF+StepCox[forward]
HK3	RSF+StepCox[forward]
NUP85	RSF+StepCox[forward]
ADPGK	RSF+StepCox[forward]
AAAS	RSF+Enet[alpha=0.2]
FBP1	RSF+Enet[alpha=0.2]
SLC25A13	RSF+Enet[alpha=0.2]
NUP93	RSF+Enet[alpha=0.2]
HK3	RSF+Enet[alpha=0.2]
NUP85	RSF+Enet[alpha=0.2]
ADPGK	RSF+Enet[alpha=0.2]
AAAS	RSF+Enet[alpha=0.3]
FBP1	RSF+Enet[alpha=0.3]
SLC25A13	RSF+Enet[alpha=0.3]
NUP93	RSF+Enet[alpha=0.3]
HK3	RSF+Enet[alpha=0.3]
NUP85	RSF+Enet[alpha=0.3]
AAAS	RSF+Enet[alpha=0.6]
FBP1	RSF+Enet[alpha=0.6]
SLC25A13	RSF+Enet[alpha=0.6]
NUP93	RSF+Enet[alpha=0.6]
HK3	RSF+Enet[alpha=0.6]
NUP85	RSF+Enet[alpha=0.6]
AAAS	RSF+Enet[alpha=0.5]
FBP1	RSF+Enet[alpha=0.5]
SLC25A13	RSF+Enet[alpha=0.5]
NUP93	RSF+Enet[alpha=0.5]
HK3	RSF+Enet[alpha=0.5]
NUP85	RSF+Enet[alpha=0.5]
AAAS	RSF+CoxBoost
FBP1	RSF+CoxBoost
SLC25A13	RSF+CoxBoost
NUP93	RSF+CoxBoost
HK3	RSF+CoxBoost
NUP85	RSF+CoxBoost
AAAS	RSF+Enet[alpha=0.9]
FBP1	RSF+Enet[alpha=0.9]
SLC25A13	RSF+Enet[alpha=0.9]
NUP93	RSF+Enet[alpha=0.9]
HK3	RSF+Enet[alpha=0.9]
NUP85	RSF+Enet[alpha=0.9]
AAAS	RSF+Enet[alpha=0.4]
FBP1	RSF+Enet[alpha=0.4]
SLC25A13	RSF+Enet[alpha=0.4]
NUP93	RSF+Enet[alpha=0.4]
HK3	RSF+Enet[alpha=0.4]
NUP85	RSF+Enet[alpha=0.4]
AAAS	RSF+Enet[alpha=0.8]
FBP1	RSF+Enet[alpha=0.8]
SLC25A13	RSF+Enet[alpha=0.8]
NUP93	RSF+Enet[alpha=0.8]
HK3	RSF+Enet[alpha=0.8]
NUP85	RSF+Enet[alpha=0.8]
HK3	CoxBoost+GBM
SLC25A13	CoxBoost+GBM
AAAS	CoxBoost+GBM
FBP1	CoxBoost+GBM
NUP93	CoxBoost+GBM
NUP85	CoxBoost+GBM
AAAS	CoxBoost+RSF
FBP1	CoxBoost+RSF
SLC25A13	CoxBoost+RSF
HK3	CoxBoost+RSF
NUP93	CoxBoost+RSF
NUP85	CoxBoost+RSF
AAAS	RSF+SuperPC
FBP1	RSF+SuperPC
SLC25A13	RSF+SuperPC
HK3	RSF+SuperPC
NUP85	RSF+SuperPC
ADPGK	RSF+SuperPC
AAAS	RSF
SLC25A13	RSF
FBP1	RSF
HK3	RSF
NUP93	RSF
NUP85	RSF
ADPGK	RSF
HK3	Lasso+GBM
SLC25A13	Lasso+GBM
AAAS	Lasso+GBM
FBP1	Lasso+GBM
NUP93	Lasso+GBM
NUP85	Lasso+GBM
HK3	RSF+GBM
SLC25A13	RSF+GBM
FBP1	RSF+GBM
AAAS	RSF+GBM
NUP93	RSF+GBM
NUP85	RSF+GBM
ADPGK	RSF+GBM
HK3	GBM
SLC25A13	GBM
AAAS	GBM
FBP1	GBM
NUP93	GBM
NUP85	GBM
ADPGK	GBM
AAAS	Lasso+RSF
FBP1	Lasso+RSF
SLC25A13	Lasso+RSF
NUP93	Lasso+RSF
HK3	Lasso+RSF
NUP85	Lasso+RSF
