# Supplementary material for: Machine learning-based analysis identifies glucose metabolism-related genes ADPGK as potential diagnostic biomarkers for clear cell renal cell carcinoma
Source: Front Oncol. 2025 Sep 16;15:1559887. doi: 10.3389/fonc.2025.1559887 (PMC12479329; doi:10.3389/fonc.2025.1559887)
Supplement: Supplementary file 5 [file Table4.xlsx]

## Sheet: Sora
	S1	S2	S3	S4	S5
blank	0.0743	0.0815	0.0809	0.0816	0.0764
NC	0.2386	0.2604	0.2516	0.2536	0.2622
sora-siADPGK	0.1388	0.1311	0.1335	0.1313	0.1293
sora-siNC	0.195	0.1911	0.1834	0.1873	0.1778
ODratio(sora-siADPGK)	0.392575	0.345709	0.360316	0.346926	0.334753
ODratio(sora-siNC)	0.734632	0.710895	0.664029	0.687766	0.629945

## Sheet: Suni
	S1	S2	S3	S4	S5
blank	0.107	0.0824	0.0811	0.0883	0.0801
NC	0.3005	0.2861	0.263	0.2827	0.3488
suni-siADPGK	0.1789	0.1919	0.1764	0.1665	0.1848
suni-siNC	0.1653	0.1458	0.1452	0.1472	0.1367
ODratio(suni-siNC)	0.371576	0.43876	0.358656	0.307494	0.402067
ODratio(suni-siADPGK)	0.301292	0.200517	0.197416	0.207752	0.153488
